# Supplementary material for: Effect of Auricular Acupressure on Uremic Pruritus in Patients Receiving Hemodialysis Treatment: A Randomized Controlled Trial
Source: Evid Based Complement Alternat Med. 2015 Oct 1;2015:593196. doi: 10.1155/2015/593196 (PMC4606162; doi:10.1155/2015/593196)
Supplement: Supplementary file 1 — Enzyme-linked immunosorbent assay 1.Determine wells for diluted standard, blank and sample. Prepare 5 wells for standard points,1 well for blank. Add 50ul each of dilutions of standard(read Reagent Preparation), blank and samples into the appropriate wells, respectively. And then add 50ul of Detection Reagent A to each well immediately. Shake the plate gently. Cover with a Plate sealer. Incubate for 1 hour at 37℃. Detection Reagent A may appear cloudy.Warm to room temperature and mix gently until solution appears uniform. 2.Aspirate the solution and wash with 350ul of 1× Wash Solution to each well using a squirt bottle, multi-channel pipettle, manifold dispenser or autowasher, and let it sit for 1-2 minutes. Remove the remaining liquid from all wells completely by snapping the plate onto absorbent paper. Repeat 3 times. After the last wash, remove any remaining Wash Buffer by aspirating or decanting. Invert the plate and blot it against absorbent paper. 3.Add 100ul of Detection Reagent B working solution to each well. Incubate for 30 minutes at 37℃ after covering it with the Plate sealer. 4.Repeat the aspiration/wash process for total 5 times as conducted in step 2. 5.Add 90 ul of Substrate Solution to each well. Cover with a new Plate sealer. Incubate for 15-25 minutes at 37℃. Protect from light. The liquid will turn blue by the addtion of Substrate Solution. 6.Add 50 ul of Stop Solution to each well. The liquid will turn yellow by the addition of Stop solution. Mix the liquid by tapping the side of the plate. If color change does not appear uniform, gently tap the plate to ensure thorough mixing. 7.Remove any drop of water and fingerprint on the bottom of the plate and confirm there is no bubble on the surface of the liquid. Then, run the microplate reader and conduct measurement at 450nm immediately. [file 593196.f1.xls]

## Sheet: Sheet1
1=control group,2=intervention group															1=control group,2=intervention group
Baseline characteristics	group	age	Duration of hemodialysis	KT/V	URR(%)	MBI	Calcium	Phosphorus	PTH	VAS	Histamine	Substance P	PAR-2	TPS	Outcomes	Group	Calcium	Phosphorus	PTH	VAS	Histamine	Substance P	PAR-2	TPS
	1	53	36	1.8	69.46	23.46	2.81	1.87	275	4	3.423	21.711	0.947	447.856		1	2.68	3.8	581	4	0.356	8.383	2.779	380.267
	1	61	74	1.87	68.46	24.38	2.73	2.46	1129	4	2.432	2.686	4.11	419.359		1	2.94	2.3	201	3	0.577	40.245	0.455	399.63
	1	39	15	1.89	75.62	20.46	2.34	2.39	954	10	0.545	62.859	0.82	392.689		1	2.42	1.81	182	10	0.326	5.645	10.402	314.87
	1	57	48	1.83	72.14	21.42	2.3	2.36	67	5	2.629	17.463	1.494	540.653		1	2.3	1.5	31.4	5	0.555	18.299	0.711	410.225
	1	34	72	1.86	73.26	22.48	3.12	1.99	7.1	4	1.204	47.25	3.907	794.568		1	2.72	1.35	548	3	0.465	1.434	1.819	639.297
	1	62	48	1.84	71.46	23.54	2.73	2.67	3	6	1.703	16.457	0.963	147.908		1	2.49	3.61	119	8	1.262	3.641	2.341	484.025
	1	56	71	1.84	70.26	24.16	2.61	1.33	244	4	1.824	6.742	1.606	143.523		1	2.81	1.38	100	5	1.616	25.229	0.831	240.34
	1	50	88	1.82	69.84	25.42	2.14	1.02	2113	4	3.12	12.397	0.489	107.354		1	2.73	2.67	67	5	0.734	5.356	2.061	446.76
	1	34	94	1.84	72.14	22.49	2.15	1.48	595	6	1.463	36.573	0.363	179.327		1	2.34	1.33	7.1	4	0.289	43.101	2.254	447.856
	1	51	178	1.83	74.56	23.46	2.55	3.02	104	3	7.493	6.485	5.443	104.797		1	2.3	1.02	3	6	0.249	21.711	1.598	419.359
	1	65	117	1.87	70.26	22.58	2.34	2.51	102	4	5.828	16.457	1.078	149.004		1	3.12	1.48	234	9	3.423	2.686	0.947	392.689
	1	55	167	1.89	70.36	22.84	2.23	2.44	95.6	5	2.398	3.178	2.263	860.33		1	2.73	3.02	2113	4	2.432	62.859	4.11	540.653
	1	57	64	1.82	69.84	25.64	2.13	2.23	427	6	2.53	9.219	0.192	256.78		1	2.61	2.51	595	4	0.545	17.463	0.82	794.568
	1	54	54	1.87	70.25	23.47	2.33	1.98	343	6	0.528	12.567	2.035	146.812		1	2.14	2.44	275	8	2.629	47.25	1.494	147.908
	1	57	61	1.85	69.32	22.16	2.31	2.68	461	4	2.042	4.567	0.464	70.089		1	2.15	2.23	1129	3	1.204	16.457	3.907	143.523
	1	61	23	1.86	74.56	23.49	2.27	1.49	261	5	1.785	18.684	1.227	234.129		1	2.55	1.98	1154	4	1.703	6.742	0.963	107.354
	1	61	80	1.82	70.28	22.68	1.82	1.45	192	9	2.994	46.942	3.823	130.736		1	2.34	2.68	104	10	1.824	12.397	1.606	179.327
	1	62	12	1.8	74.6	23.45	2.46	2.9	358	8	0.535	7.421	3.576	778.801		1	2.23	1.49	102	9	3.12	36.573	0.489	104.797
	1	51	16	1.87	78.32	23.19	2.37	2.79	329	4	0.341	3.641	8.718	261.53		1	2.13	1.45	95.6	4	1.463	6.485	0.363	149.004
	1	48	8	1.83	72.4	24.18	2.14	2.93	234	5	0.513	2.032	4.525	182.981		1	2.5	2.9	427	6	7.493	16.457	5.443	860.33
	1	63	7	1.85	70.18	23.14	1.68	2.16	30.3	3	0.356	1.342	2.779	295.507		1	2.38	1.87	343	3	5.828	3.178	1.078	256.78
	1	64	25	1.84	68.46	25.46	2.94	2.26	288	8	0.577	8.383	0.455	382.094		1	2.24	2.46	461	10	2.398	9.219	2.263	146.812
	1	43	9	1.84	70.29	22.84	2.42	2.01	23	9	0.326	48.245	9.402	376.267		1	2.03	2.39	261	6	2.53	12.567	0.192	70.089
	1	65	53	1.82	68.45	22.94	2.3	3.8	561	5	0.555	6.645	0.711	399.63		1	2.33	2.36	192	3	0.528	4.567	2.035	234.129
	1	57	34	1.83	69.46	21.67	2.72	2.5	201	5	0.465	18.299	1.889	316.87		1	2.31	1.99	358	4	2.042	18.684	0.464	130.736
	1	47	11	1.83	72.25	23.15	2.49	1.81	182	6	1.262	1.434	2.341	410.225		1	2.27	2.79	329	5	1.785	46.942	1.227	778.801
	1	42	22	1.82	70.59	22.56	2.5	1.5	31.4	9	1.616	3.641	0.831	639.297		1	1.82	2.93	234	6	2.994	7.421	3.823	261.53
	1	55	29	1.83	72.34	20.84	2.38	1.35	548	10	0.734	25.229	2.061	484.025		1	2.46	2.16	30.3	7	0.535	3.641	3.576	182.981
	1	56	37	1.87	73.46	20.74	2.24	3.61	119	4	0.289	5.356	2.254	240.34		1	2.37	2.26	288	4	0.241	2.032	8.718	295.507
	1	60	59	1.82	70.24	23.96	2.03	2.38	100	3	0.249	43.101	1.598	440.76		1	2.14	2.01	23	5	0.413	1.342	4.525	382.094
	2	60	132	1.82	65.64	24.5	2.8	1.9	212	5	2.187	4.965	2.779	364.922		2	1.51	2.5	227	3	0.275	1.984	0.439	386.843
	2	51	48	1.84	75.26	26.9	2.47	2.44	100	3	1.979	22.356	0.455	649.161		2	2.37	1.88	15.6	3	2.497	38.693	1.356	514.714
	2	52	204	1.86	74.28	23.4	2.46	1.91	246	4	3.409	13.414	10.402	171.655		2	2.36	2.22	108	1	1.536	0.994	1.629	250.57
	2	61	228	1.85	72.58	22.4	2.43	2.83	1172	5	0.264	17.454	0.711	81.049		2	2.86	1.21	1121	3	1.432	19.543	1.564	903.749
	2	65	96	1.87	74.56	23.6	1.93	1.78	453.7	3	0.164	7.709	1.819	327.292		2	2.2	1.9	231	2	0.501	8.837	3.874	358.346
	2	60	12	1.8	74.24	22.1	2.39	1.63	138.5	5	0.806	8.729	2.341	402.553		2	2.92	1.92	14.3	3	0.583	4.274	1.918	373.325
	2	64	11	1.86	68.35	24.5	2.49	1.89	328	10	0.406	4.574	0.831	641.123		2	2.57	1.71	72.6	3	1.138	9.826	3.472	516.541
	2	45	168	1.84	74.26	23.2	3	1.14	70.5	6	0.189	5.479	2.061	1298.09		2	2.456	1.678	274	4	3.452	4.04	4.019	432.678
	2	43	43	1.82	72.64	22.6	2.62	2.89	1497	6	0.2	0.267	2.254	452.543		2	3.012	2.123	56	6	0.406	0.082	4.206	1406.25
	2	60	24	1.86	75.24	21.2	2.56	2.78	5.6	7	0.178	21.702	1.598	873.783		2	2.453	1.783	43	6	0.205	5.187	2.086	329.086
	2	65	8	1.85	65.62	23.9	2.86	2.3	49.4	4	0.217	13.117	0.947	1030.14		2	3.02	1.59	381	4	0.003	17.307	4.23	1232.7
	2	53	48	1.84	75.28	22.4	2.96	1.81	7.3	5	3.026	2.291	4.11	464.248		2	2.99	1.97	26.4	3	0.262	10.825	0.616	420.491
	2	50	96	1.8	74.24	21.8	2.59	3.27	300	10	0.143	0.502	0.82	356.085		2	1.756	1.863	674	8	0.055	14.79	6.595	391.975
	2	54	24	1.82	75.65	21.4	2.46	1.47	97.4	4	0.507	9.931	1.494	441.632		2	2.32	2.28	243	2	0.151	40.524	3.079	404.758
	2	50	47	1.84	74.46	25.2	2.25	1.7	216	10	0.283	20.953	3.907	184.007		2	2.3	1.65	251	9	0.032	13.238	0.768	487.355
	2	59	26	1.82	66.54	24.2	2.67	1.97	192	8	0.288	11.685	0.963	256.771		2	2.74	2.09	35.3	5	0.167	1.035	1.488	209.081
	2	65	44	1.85	76.59	21.3	1.7	1.99	167	5	0.988	3.822	1.606	1374.78		2	2.66	2.86	77.1	3	3.077	16.643	1.407	263.655
	2	53	43	1.82	74.52	22.6	2.19	2.48	3	5	0.32	7.464	0.489	738.142		2	2.95	2.26	3	3	0.195	0.594	2.421	438.579
	2	66	23	1.84	77.68	23.4	1.94	2.46	454	7	0.178	1.544	0.363	351.66		2	2.25	1.96	168	4	2.557	13.64	1.18	890.567
	2	56	84	1.8	65.64	23.4	2.98	1.99	155	6	3.54	12.284	5.443	125.009		2	2.189	2.332	853	3	0.137	12.489	0.374	111.735
	2	60	10	1.84	74.62	22.4	2.45	1.74	38.1	4	2.403	11.655	1.078	204.165		2	2.88	2.34	47.5	2	1.123	4.656	4.628	168.274
	2	62	120	1.8	75.64	23.4	1.9	2.91	70.2	5	1.954	21.494	2.263	398.858		2	2.66	2.86	41.8	3	0.111	19.689	0.56	157.95
	2	56	13	1.88	71.64	22.46	2.61	2.05	206	6	2.865	25.984	0.192	219.898		2	2.784	2.653	467	4	0.03	13.232	0.377	256.771
	2	60	29	1.84	70.26	21.48	2.8	2.32	186	6	1.06	3.457	2.035	99.443		2	2.457	1.904	28	4	0.051	6.576	0.761	165.325
	2	54	19	1.82	74.26	23.46	2.42	2.6	939	4	3.754	21.596	0.464	151.558		2	1.943	1.784	16	3	0.379	5.49	1.304	164.833
	2	58	11	1.8	76.24	20.89	2.58	2.59	126	4	0.245	5.635	1.227	419.508		2	2.91	1.8	17	4	0.204	2.836	2.313	254.313
	2	37	26	1.85	70.26	21.18	2.77	1.83	635	3	2.057	6.543	3.823	377.226		2	2.46	2.4	722	2	0.192	2.836	1.761	433.765
	2	62	9	1.86	71.65	23.47	2.58	1.72	91.4	5	0.758	8.645	3.576	206.623		2	2.53	2.5	138	4	3.345	5.533	1.103	369.359
	2	63	7	1.84	74.26	22.34	3.08	1.06	312	7	1.035	12.356	8.718	235.139		2	2.568	2.004	17	5	0.351	10.267	4.64	219.406
	2	63	36	1.85	72.46	23.84	2.1	2.12	127	6	2.658	13.467	4.525	116.16		2	2.86	1.21	389	5	0.8	13.532	2.586	123.043
	2	47	13	1.84	73.45	23.16	1.89	2.24	342.6	10	2.647	16.422	5.443	543.868		2	2.66	1.76	171	4	3.271	23.818	0.979	203.673
	2	58	26	1.8	72.61	22.48	2.39	2.48	539	6	1.578	15.654	3.904	386.978		2	2.42	2.22	131	5	2.055	7.894	3.194	105.343
